# Supplementary material for: Winter diet of Burrowing Owls in the Llano La Soledad, Galeana, Nuevo León, México
Source: PeerJ. 2022 Apr 27;10:e13324. doi: 10.7717/peerj.13324 (PMC9056000; doi:10.7717/peerj.13324)
Supplement: Supplemental Information 1 — The consumption of the Burrowing Owl diet during the three winter periods. As well as the average weight of the registered preys. [file peerj-10-13324-s001.xlsx]

## Sheet: Hoja1
	Taxon	1 Yr (n=125)	2 Yr (n=116)	3 Yr (n=117)	Total (n=358)
		FR	FR	FR	FR	MW(gr)
	Vertebrates
	Mammals	16	17	26	59	---
	Peromyscus maniculatus	2	3	3	8	22.5
	Dipodomys merriami	3	1	4	8	42.5
	Perognathus flavus	1	3	5	9	7.5
	Spermophilus spilosoma		2		2	140
	Reithrodontomys megalotis	2	1	8	11	10.5
	Neotoma mexicana		2		2	202
	Rodent unidentified	8	5	6	19	---
	Birds	4	11	6	21	---
	Amphispiza bilineata	1			1	12
	Birs unidentified	3	11	6	20	---
	Reptiles	1	2		3	---
	Holbrookia maculata	1			1	7.61
	Aspidoscelis inornata		1		1	3.7
	Reptiles unidentified		1		1	---
	Invertebrates
	Insects	236	206	251	693	---
	Coleoptera	152	152	147	451	---
	Elateridae		2	6	8	0.09
	Carabidea	71	65	71	207	0.1
	Scarabaeidae	48	45	4	97	0.1
	Curculionidae	19	17	17	53	0.2
	Cerambycidae	14	7	21	42	0.3
	Passalidae		16	6	22	0.27
	Buprestidae		0	2	2	0.52
	Tenebrionidae		0	20	20	0.43
	Orthoptera	72	49	101	222	---
	Acrididae	69	43	69	181	0.57
	Gryllidae	3	6	32	41	0.35
	Hymenoptera	2	5	2	9	---
	Vespidae	2	0	0	2	0.18
	Formicidae		5	2	7	0.003
	Dermaptera	10	0	1	11	---
	Forficulidae	10	0	1	11	0.8
	Arachnids	27	12	6	45	---
	Arane	23	4	3	30	---
	Theraphosidae	6	0	3	9	5.31
	Araneidae	17	4	0	21	0.17
	Solfugae	4	8	1	13	---
	Eremobatidae	4	8	1	13	0.52
	Thelyphonida		0	2	2	---
	Thelyphonidae		0	2	2	2.86
	SUMA
	Total vertebrates	21	30	32	83	---
	Total invertebrates	263	218	257	738	---
	TOTAL	284	248	289	821
